# Supplementary material for: The Virtual Mouse Brain: A Computational Neuroinformatics Platform to Study Whole Mouse Brain Dynamics
Source: eNeuro. 2017 Jun 28;4(3):ENEURO.0111-17.2017. doi: 10.1523/ENEURO.0111-17.2017 (PMC5489253; doi:10.1523/ENEURO.0111-17.2017)
Supplement: Figure 1-1 — The script shows how to build a tracer-based connectome of mouse brain, using TVMB. Download Figure 1-1, ZIP file. [file enu003172339s03.zip › sup_enu-eN-MNT-0111-17-s03.ipynb]

# %% [code]
# In order to execute this code please open and run this code with the python notebook interface of TVB.
# Download TVB from the TVB website. 
# Unzip the TVB folder.
# Insert this file in the demo_scripts folder.
# Luch the notebook interface of TVB thorugh the ipython_notebook.command (bin folder)
# Open and run this code.

from tvb.basic.profile import TvbProfile
TvbProfile.set_profile(TvbProfile.COMMAND_PROFILE)

from tvb.interfaces.command.lab import *
from tvb.adapters.creators.allen_creator import AllenConnectomeBuilder
from tvb.core.services.flow_service import FlowService


# %% [code]
list_projects()

# %% [code]
# This ID of a project needs to exists in Db, and it can be taken from the WebInterface:
project = dao.get_project_by_id(2)
    
builder_instance = ABCAdapter.build_adapter_from_class(AllenConnectomeBuilder)

# Prepare the input algorithms as if they were coming from web UI submit:
launch_args = {"resolution": 100, 
               "weighting": 1,
               "inf_vox_thresh": 50,
               "vol_thresh": 200000000}

# launch an operation and have the results (connectome, volume) stored both in DB and on disk
flow_service = FlowService()
launched_operations = flow_service.fire_operation(builder_instance,
                                                  project.administrator,
                                                  project.id,
                                                **launch_args)
