# Supplementary material for: The Virtual Mouse Brain: A Computational Neuroinformatics Platform to Study Whole Mouse Brain Dynamics
Source: eNeuro. 2017 Jun 28;4(3):ENEURO.0111-17.2017. doi: 10.1523/ENEURO.0111-17.2017 (PMC5489253; doi:10.1523/ENEURO.0111-17.2017)
Supplement: Figure 4-1 — The script shows how to simulate epileptic seizure propagation in mouse brain, as described in the paper. Download Figure 4-1, ZIP file. [file enu003172339s06.zip]

Archive with 1 entries (1 files):
- sup_enu-eN-MNT-0111-17-s06.ipynb
