# Supplementary material for: The Virtual Mouse Brain: A Computational Neuroinformatics Platform to Study Whole Mouse Brain Dynamics
Source: eNeuro. 2017 Jun 28;4(3):ENEURO.0111-17.2017. doi: 10.1523/ENEURO.0111-17.2017 (PMC5489253; doi:10.1523/ENEURO.0111-17.2017)
Supplement: Figure 4-1 — The script shows how to simulate epileptic seizure propagation in mouse brain, as described in the paper. Download Figure 4-1, ZIP file. [file enu003172339s06.zip › sup_enu-eN-MNT-0111-17-s06.ipynb]

# %% [code]
# In order to execute this code please open and run this code with the python notebook interface of TVB.
# Download TVB from the TVB website. 
# Unzip the TVB folder.
# Insert this file in the demo_scripts folder.
# Luch the notebook interface of TVB thorugh the ipython_notebook.command (bin folder)
# Open and run this code.

from tvb.simulator.lab import *
LOG = get_logger('demo')
from tvb.simulator.plot.tools import *
import numpy as np
import pylab
import matplotlib.pyplot as plt
%matplotlib inline
matplotlib.rcParams['figure.figsize'] = (20.0, 10.0)


# %% [code]
# Load the connectivity data from the directory tvb_data
con = connectivity.Connectivity.from_file("../mouse/allen_2mm/Connectivity.h5")
# Visualize the structural connectivity matrix
plt.subplots()
cs=plt.imshow(np.log10(con.weights), cmap='jet', aspect='equal', 
              interpolation='none')
plt.title('Structural connectivity matrix', fontsize=20)
axcb=plt.colorbar(cs)
axcb.set_label('Log10(weights)', fontsize=20)

# %% [code]
## Configure the model (the Epileptor)
# Set as epileptogenic zones the 
# left hippocampal areas (index=128,129,130,131)
print con.region_labels[72], con.region_labels[73], con.region_labels[74]
EpileptogenicZones=[72,73,74]
epi = models.Epileptor(Ks=-0.4, r=0.00008, Kf=0.2)
epi.x0 = (-2.1)*np.ones((len(con.region_labels)))
epi.x0[EpileptogenicZones] = (-1.9)*np.ones((len(EpileptogenicZones)))

# %% [code]
# Configure the simulator
sim = simulator.Simulator(model=epi,
                        connectivity=con,
                        coupling=coupling.Difference(a=1.0),
                        integrator=integrators.HeunStochastic(dt=0.04, 
                        noise=noise.Additive(nsig = numpy.array([0., 0., 0., 0.0025, 0.0025, 0.]))),
                        monitors=monitors.TemporalAverage(period=1.),
                        simulation_length=17e3).configure()

# Run the simulation and store the results
tavg = sim.run()

#Store the results
tavg_time=tavg[0][0]
tavg_data=tavg[0][1]

# %% [code]
# Plot some time series
transient_time=7000 # remove transient time due to random initial conditions


count=1
areas=[72,73,74,28,21,22,69,30,78,5,97]

for i in areas:
    plt.subplot(len(areas),1,count)
    plt.plot(tavg_data[transient_time:, 0, i, 0])
    plt.title(con.region_labels[i])
    plt.axis('off')
    count+=1

# %% [code]
# Visualize seizure propagation order

time_onset={}
for i in range(len(con.weights)):
    time_onset[i]=[]
    seizure_times=np.where(tavg_data[transient_time:,0,i,0]<-0.7)
    if len(seizure_times[0])==0: #the area has no seizure
        time_onset[i].append(len(tavg_data))
    else:
        time_onset[i].append(seizure_times[0][0])

coarse_parc={}
seizure_order_emp=['r Hippocampus','Subiculum', 'Entorhinal ctx', 'Olfactory ctx', 'Isocortex','Striatum']
coarse_parc['r Hippocampus']=[23,24,25]
coarse_parc['Subiculum']=[28,28+49]
coarse_parc['Entorhinal ctx']=[26,27,26+49,27+49]
coarse_parc['Olfactory ctx']=[20,21,22,20+49,21+49,22+49]
coarse_parc['Isocortex']=range(20)+range(0+49, 20+49)
coarse_parc['Striatum']=[29,30,29+49,30+49]

# Define the time at which the seizure start as the mean onset value in the left hippocampus
start_seizure=0
for j in [23+49,24+49,25+49]:
    start_seizure+=time_onset[j][0]
start_seizure=(start_seizure/3)


seizure_order_sim=[]
for i in seizure_order_emp:
    mean_onset=0
    for j in coarse_parc[i]:
        mean_onset+=time_onset[j][0]
    mean_onset=(mean_onset/len(coarse_parc[i]))-start_seizure
    seizure_order_sim.append(mean_onset)

fig, ax = plt.subplots()
y_pos = np.arange(len(seizure_order_emp))
plt.barh(y_pos, seizure_order_sim,  align='center', alpha=0.4)
ax.axes.get_xaxis().set_ticks([])
plt.yticks(y_pos, seizure_order_emp, fontsize=15)
plt.xlabel('Simulated seizure recruitment order', fontsize=20)
plt.ylabel('Experimental seizure recruitment order', fontsize=20)
plt.xlim(np.amin(seizure_order_sim)-1e2,np.amax(seizure_order_sim)+1e2)

# %% [code]
# Visualize seizure onset in volume sections
import h5py
from tvb.basic.readers import try_get_absolute_path


f_path = try_get_absolute_path("tvb_data", "mouse/allen_2mm/RegionVolumeMapping.h5")
f = h5py.File(f_path, 'r', libver='latest')
Vol=f['array_data'][:,:,:]

f_path = try_get_absolute_path("tvb_data", "mouse/allen_2mm/StructuralMRI.h5")
f = h5py.File(f_path, 'r', libver='latest')
template=f['array_data'][:,:,:]

thresh=len(tavg_data)-transient_time
for i in range(len(con.weights)):
    Vol[Vol==i]=(time_onset[i]-start_seizure)

Vol[Vol==-1]=len(tavg_data)
Vol = np.ma.masked_where(Vol > thresh, Vol)    

slice_idx = 60
slice_idy=70
slice_idz=40

fig, axes = plt.subplots(1,3)

im1 = axes[0].imshow(template[slice_idx,:,:], cmap='gray', vmin=template.min(), vmax=template.max())
cax = axes[0].imshow(Vol[slice_idx,:,:], cmap='jet_r', alpha=1,vmin=0, vmax=5e3)
axes[0].axis('off')
divider = make_axes_locatable(axes[0])
cax1 = divider.append_axes("right", size="5%", pad=0.05)
axcb=plt.colorbar(cax,cax1,orientation='vertical') 
axcb.set_label('Time distance from mean epileptogenic zone seizure onset (ms)')

im1 = axes[1].imshow((template[:,slice_idy,:].T)[::-1], cmap='gray', vmin=template.min(), vmax=template.max())
cax = axes[1].imshow((Vol[:,slice_idy,:].T)[::-1], cmap='jet_r', alpha=1,vmin=0, vmax=5e3)
axes[1].axis('off')
divider = make_axes_locatable(axes[1])
cax1 = divider.append_axes("right", size="5%", pad=0.05)
axcb=plt.colorbar(cax,cax1,orientation='vertical') 
axcb.set_label('Time distance from mean epileptogenic zone seizure onset (ms)')


im1 = axes[2].imshow(template[:,:,slice_idz].T, cmap='gray', vmin=template.min(), vmax=template.max())
cax = axes[2].imshow(Vol[:,:,slice_idz].T, cmap='jet_r', alpha=1,vmin=0, vmax=5e3)
axes[2].axis('off')
divider = make_axes_locatable(axes[2])
cax1 = divider.append_axes("right", size="5%", pad=0.05)
axcb=plt.colorbar(cax,cax1,orientation='vertical') 
axcb.set_label('Time distance from mean epileptogenic zone seizure onset (ms)')
